# Supplementary material for: MH002, a Novel Butyrate-Producing Consortium of Six Commensal Bacterial Strains Has Immune-Modulatory and Mucosal-Healing Properties
Source: Int J Mol Sci. 2025 Jun 26;26(13):6167. doi: 10.3390/ijms26136167 (PMC12250263; doi:10.3390/ijms26136167)
Supplement: Supplementary file 1 [file ijms-26-06167-s001.zip]

Archive with 1 entries (1 files):
- ijms-3597813-supplementary.pdf
